# Supplementary material for: Deficiency of AP1 Complex Ap1g1 in Zebrafish Model Led to Perturbation of Neurodevelopment, Female and Male Fertility; New Insight to Understand Adaptinopathies
Source: Int J Mol Sci. 2023 Apr 12;24(8):7108. doi: 10.3390/ijms24087108 (PMC10138411; doi:10.3390/ijms24087108)
Supplement: Supplementary file 1 [file ijms-24-07108-s001.zip]

Archive with 2 entries (2 files):
- Supplementary Figures rev 060423.pdf
- VideoS1 - MP4.mp4
